# Supplementary material for: Programmable human histone phosphorylation and gene activation using a CRISPR/Cas9-based chromatin kinase
Source: Nat Commun. 2021 Feb 9;12:896. doi: 10.1038/s41467-021-21188-2 (PMC7873277; doi:10.1038/s41467-021-21188-2)
Supplement: Supplementary file 4 — Source Data [file 41467_2021_21188_MOESM4_ESM.xlsx]

## Sheet: Fig.1
	Fig.1d
	dCas9			dCas9-MSK1			dCas9-dMSK1			dCas9-ddMSK1
S10ph	0.0047	0.0039	0.0059	1.1892	1.5948	0.9926	1.1967	1.6334	1.1898	0.0016	0.0039	0.0089
	dCas9			dCas9-MSK1			dCas9-dMSK1			dCas9-ddMSK1
S28ph	0.0006	0.0003	0.0002	0.1677	0.2027	0.1091	0.331	0.4186	0.2612	0.0006	0.0007	0.0002

## Sheet: Fig.2
Fig.2b
	dCas9			dCas9-MSK1			dCas9-eMSK1			dCas9-eMSK1(D195A/D565A)
PRKCB	1.3731	1.3726	0.9898	1.2856	1.5219	1.0859	1.1018	0.7334	1.0373	0.8392	0.7697	0.8037
BMP2	0.965	1.1814	1.0677	1.4755	1.3893	1.567	2.971	4.0684	3.3035	0.6939	0.9102	0.9021
SHROOM2	1.1539	1.1491	1.1515	1.0228	1.1175	0.9362	1.3745	1.1444	1.3417	0.8399	0.7722	0.8053
GDF6	1.028	1.1595	1.0918	1.2447	0.9937	1.5592	2.3932	2.7658	1.8821	1.194	1.1114	1.152
ZNF462	0.9953	0.8052	0.8952	0.9256	0.935	0.9163	1.7226	0.8096	1.5541	1.0394	1.079	1.059
Fig.2c
PRKCB	dCas9			dCas9-MSK1			dCas9-dMSK1			dCas9-ddMSK1
lgG	0.0356	0.0309	0.0349	0.0368	0.0265	0.0417	0.0449	0.048	0.0408	0.0436	0.0288	0.0245
S10ph	7.6111	4.4903	4.0105	5.4326	3.6016	3.6199	6.7938	3.4979	5.5177	8.2015	3.9759	5.3416
PRKCB	dCas9			dCas9-MSK1			dCas9-dMSK1			dCas9-ddMSK1
lgG	0.0356	0.0309	0.0349	0.0368	0.0265	0.0417	0.0449	0.048	0.0408	0.0436	0.0288	0.0245
S28ph	3.0336	2.3241	2.5902	1.1412	1.6795	3.1552	2.3447	1.6917	2.1965	3.1873	1.5463	3.2222
Fig.2d
BMP2	dCas9			dCas9-MSK1			dCas9-dMSK1			dCas9-ddMSK1
lgG	0.0239	0.0037	0.0708	0.0131	0.0293	0.0308	0.0163	0.0163	0.0183	0.0031	0.0717	0.007
S10ph	3.0102	3.5869	2.0145	4.2489	9.5722	5.9958	7.1018	12.4064	5.2807	3.3497	2.6419	2.0257
BMP2	dCas9			dCas9-MSK1			dCas9-dMSK1			dCas9-ddMSK1
lgG	0.0239	0.0037	0.0708	0.0131	0.0293	0.0308	0.0163	0.0163	0.0183	0.0031	0.0717	0.007
S28ph	2.4359	1.5393	1.1115	2.6209	2.2834	1.2844	9.9132	8.0905	4.7467	2.0769	2.2802	0.2852

## Sheet: Fig.3
Fig.3a
	dCas9			dCas9-MSK1			dCas9-dMSK1			dCas9-ddMSK1
OCT4	1.31	0.65	1.17	1.01	1.21	0.97	17.4822	18.2641	15.02	0.8176	0.7675	1.0285
Fig.3b
	dCas9			dCas9-MSK1			dCas9-dMSK1			dCas9-ddMSK1
MYOD	1.0385	0.5716	0.9948	0.95	0.984	1.04	4.45	4.97	6.5515	0.997	0.88	0.994

## Sheet: Fig.4
Fig.4a
OCT4	dCas9			dCas9-MSK1			dCas9-dMSK1			dCas9-ddMSK1
lgG	0.0018	0.0016	0.0017	0.0014	0.0018	0.0016	0.0014	0.0014	0.0015	0.0018	0.0013	0.0017
S10ph	0.1905	0.2354	0.3631	0.7858	1.1051	1.1304	0.7527	1.4766	1.3248	0.1817	0.4631	0.4048
OCT4	dCas9			dCas9-MSK1			dCas9-eMSK1			dCas9-eMSK1(D195A/D565A)
lgG	0.0018	0.0016	0.0017	0.0014	0.0018	0.0016	0.0014	0.0014	0.0015	0.0018	0.0013	0.0017
S28ph	0.1344	0.0915	0.1514	0.1362	0.1877	0.137	0.3506	0.7631	0.5884	0.1212	0.1	0.1129
OCT4	dCas9			dCas9_MSK1			dCas9_dMSK1			dCas9_ddMSK1
lgG-S28ph	0.0008	0.0009	0.0005	0.0004	0.0003	0.0003	0.0008	0.001	0.0009	0.0006	0.0002	0.0001
S10ph-S28ph	0.239	0.3162	0.1905	0.2573	0.3261	0.272	0.242	0.2766	0.2884	0.2712	0.2579	0.2411
Fig.4b
MYOD	dCas9			dCas9-MSK1			dCas9-eMSK1			dCas9-eMSK1(D195A/D565A)
lgG	0.0052	0.005	0.012	0.008	0.0027	0.0029	0.0089	0.0034	0.0041	0.0086	0.0061	0.0047
S10ph	0.4757	0.496	0.3506	1.0847	1.0212	1.2738	0.9247	1.5908	1.4158	0.5282	0.4765	0.417
MYOD	dCas9			dCas9-MSK1			dCas9-dMSK1			dCas9-ddMSK1
lgG	0.005	0.0084	0.012	0.008	0.0029	0.0034	0.0089	0.0034	0.0041	0.0086	0.0061	0.0047
S28ph	1.1335	1.3741	1.5656	1.0955	2.4481	2.0596	5.6234	8.7052	7.365	0.9993	1.1529	0.9051
	dCas9			dCas9-MSK1			dCas9-dMSK1			dCas9-ddMSK1
lgG-S28ph	0.0004	0.0002	0.0004	0.0001	0.0005	0.0009	0.0001	0.0003	0.001	0.0001	0.0002	0.0004
S10ph-S28ph	0.0581	0.0628	0.0666	0.0574	0.0701	0.0721	0.066	0.0756	0.0674	0.0505	0.0408	0.0577

## Sheet: Fig.5
Fig.5a
OCT4	dCas9			dCas9-MSK1			dCas9-dMSK1			dCas9-ddMSK1
lgG	0.0018	0.0016	0.0017	0.0014	0.0018	0.0016	0.0014	0.0014	0.0015	0.0018	0.0013	0.0017
K27ac	1.2953	1.4907	1.2513	1.984	2.1682	1.9582	4.9653	5.3032	4.1767	1.2953	1.0699	0.9456
Fig.5b
MYOD	dCas9			dCas9-MSK1			dCas9-dMSK1			dCas9-ddMSK1
lgG	0.0052	0.005	0.012	0.008	0.0027	0.0029	0.0089	0.0034	0.0041	0.0086	0.0061	0.0047
K27ac	0.7761	0.8573	0.6157	1.014	1.1985	1.1024	1.7401	2.092	1.9079	0.7514	1.0737	0.8982
Fig.5c
OCT4	DMSO			A485
dCas9	0.8229	0.94	0.4418	1.32	1.13	0.9479
dCas9-MSK1	1.0883	0.88	0.6233	0.71	0.7679	1.8411
dCas9-dMSK1	17.0177	12.3423	12.9512	6.3703	6.01	7.405
dCas9-ddMSK1	0.7278	0.8188	0.5095	1.0001	0.57	0.6854
Fig.5d
MYOD	DMSO			A485
dCas9	1.2	0.7751	0.831	0.5101	0.8532	1.4593
dCas9-MSK1	1.0887	0.6814	0.3263	1.1846	0.7989	0.5616
dCas9-dMSK1	3.3429	3.2649	3.5869	0.8439	1.5871	0.9404
dCas9-ddMSK1	0.9998	0.5311	0.5659	0.6919	0.4255	0.9622

## Sheet: Fig.6
Fig.6d
	dCas9			dCas9-dMSK1
EPDR1	0.78	0.86	0.92	1.58	2.63	1.51
AFF2	1.19	0.95	0.82	3.51	2.83	1.96
TRAT1	1.01	0.94	0.73	2.85	4.51	2.61
MARPS15	1.03	0.92	0.85	2.91	2.19	2.29
ERC2	0.64	0.64	0.78	3.33	1.58	3.04
LACC1	0.92	0.99	0.99	3.96	2.24	1.96
AGL	0.19	0.99	0.99	4.1588	3.57	2.76
TDRP	0.89	0.97	0.99	1.81	2.31	2.03
MIPOL1	0.97	0.99	0.94	1.89	1.79	1.29
LELP1	0.65	1.02	0.42	4.38	2.06	4.72

## Sheet: Fig.S5
Fig.S5a
PRKCB	WT			KO
lgG	0.0152	0.0441	0.0664	0.079	0.0555	0.0686
MSK1	0.0784	0.0987	0.1007	0.1066	0.0583	0.0677
Fig.S5b
BMP2	WT			KO
lgG	0.0055	0.002	0.009	0.0053	0.0124	0.0031
MSK1	0.146	0.1	0.1108	0.0225	0.054	0.0361
Fig.S5c
SHROOM2	WT			KO
lgG	0.0086	0.0021	0.0107	0.011	0.0048	0.0054
MSK1	0.496	0.7035	0.6607	0.4627	0.3933	0.5806
Fig.S5d
GDF6	WT			KO
lgG	0.0033	0.0008	0.0098	0.0111	0.0093	0.0068
MSK1	0.0417	0.0773	0.0694	0.0155	0.0158	0.0278
Fig.S5e
ZNF462	WT			KO
lgG	0.0005	0.0001	0.0004	0.0005	0.0005	0.0003
MSK1	0.0022	0.0013	0.0042	0.0015	0.0011	0.0045

## Sheet: Fig.S6
Fig.S6a
PRKCB	dCas9			dCas9-MSK1			dCas9-dMSK1			dCas9-ddMSK1			control
lgG	0.0621	0.0598	0.0431	0.0621	0.0551	0.0267	0.0286	0.1135	0.0332	0.059	0.0721	0.0162	0.0443	0.0434	0.0287
FLAG	0.3195	0.3751	0.2781	0.2978	0.4966	0.5267	0.4304	0.7388	0.4789	0.9831	0.7258	0.3375	0.176	0.1759	0.0797
Fig.S6b
BMP2	dCas9			dCas9-MSK1			dCas9-dMSK1			dCas9-ddMSK1			control
lgG	0.0508	0.0431	0.0083	0.0267	0.0198	0.0101	0.0332	0.0286	0.0173	0.0213	0.0453	0.0057	0.0291	0.0128	0.0051
FLAG	0.2919	0.2968	0.1502	0.4879	0.3754	0.2113	0.5185	0.3798	0.3515	0.6185	0.526	0.2374	0.1101	0.1741	0.0683
Fig.S6c
OCT4	dCas9			dCas9-MSK1			dCas9-dMSK1			dCas9-ddMSK1			Control
lgG	0.0012	0.0005	0.0016	0.0016	0.0017	0.0007	0.0022	0.0023	0.0014	0.0019	0.0013	0.0015	0.0021	0.0024	0.0022
FLAG	0.7827	0.87	0.4544	0.5664	1.5435	0.7212	1.9909	4.5377	3.1396	3.5885	7.5889	4.563	0.0072	0.0013	0.0026
Fig.S6d
MYOD	dCas9			dCas9-MSK1			dCas9-dMSK1			dCas9-ddMSK1			Control
lgG	0.0108	0.0192	0.0091	0.0116	0.0173	0.0095	0.01	0.0157	0.0269	0.0019	0.0239	0.0109	0.0027	0.0029	0.0113
FLAG	2.3858	1.9629	1.3813	4.9946	4.9692	1.823	2.4521	7.525	5.7999	2.9543	10.5862	8.6319	0.0369	0.0448	0.061

## Sheet: Fig.S7
Fig.S7b
OCT4	dCas9			dCas9-MSK1			dCas9-dMSK1			dCas9-ddMSK1
DE	0.872809	0.686271	0.87611	0.638093	1.30668	0.878916	0.82816	0.544404	1.03014	0.468137	0.601803	0.815776
OCT4	dCas9			dCas9-MSK1			dCas9-dMSK1			dCas9-ddMSK1
PE	1.46616	1.06294	1.04987	0.880356	0.791502	0.880183	1.02341	0.867431	0.931628	1.51104	1.13267	1.28881
OCT4	dCas9			dCas9-MSK1			dCas9-dMSK1			dCas9-ddMSK1
Region1	0.931	0.85	1.07	0.956265	1.0042	1.05002	1.8	1.1	1.07	1.01	1.21	0.97
OCT4	dCas9			dCas9-MSK1			dCas9-dMSK1			dCas9-ddMSK1
Region2	1.31	0.65	1.17	1	1.21	0.97	17.4822	18.2641	15.02	0.81758	0.767526	1.02848
OCT4	dCas9			dCas9-MSK1			dCas9-dMSK1			dCas9-ddMSK1
Region3	0.831	0.95	1.02	0.98	1.02	0.89	1.62	1.412	1.203	1.045	0.823	0.914

## Sheet: Fig.S8
Fig.S8b
MYOD	dCas9			dCas9-MSK1			dCas9-dMSK1			dCas9- ddMSK1
DRR	0.9192	0.7888	0.6153	0.7046	0.7448	0.9892	1.0134	0.7978	0.9361	0.9979	0.9988	0.8333
MYOD	dCas9			dCas9-MSK1			dCas9-dMSK1			dCas9-ddMSK1
CE	0.8234	1.2964	1.2862	1.1171	1.063	1.194	1.0831	0.8932	1.099	0.9953	0.9963	0.8332
MYOD	dCas9			dCas9-MSK1			dCas9-dMSK1			dCas9-ddMSK1
promoter Region1	1.021	1.03	0.95	1.09	1.04	0.7	1.5	3.24	2.65	1.01	0.9361	0.98
MYOD	dCas9			dCas9-MSK1			dCas9-dMSK1			dCas9-ddMSK1
promoter Region2	1.0385	0.5716	0.9948	0.95	0.984	1.04	4.45	4.97	6.5515	0.997	0.88	0.994
MYOD	dCas9			dCas9-MSK1			dCas9-dMSK1			dCas9-ddMSK1
promoter Region3	1.65	1.0215	0.329	0.7623	0.9997	0.5356	1.025	1.1478	1.6813	0.999	0.7638	1.0684

[truncated: 9 more sheets: Fig.S10, Fig.S11, Fig.S12, Fig.S13, Fig.S14, Fig.S15, Fig.S16, Fig.S17, Fig.S18]
